# Supplementary material for: Improving Access to Sexual Health Services in General Practice Using a Hub-and-Spoke Model: A Mixed-Methods Evaluation
Source: Int J Environ Res Public Health. 2022 Mar 25;19(7):3935. doi: 10.3390/ijerph19073935 (PMC8998128; doi:10.3390/ijerph19073935)
Supplement: Supplementary file 1 [file ijerph-19-03935-s001.zip]

Archive with 1 entries (1 files):
- ijerph-1615312-supplementary.pdf
